# Supplementary material for: Chronic Obstructive Pulmonary Disease as a Phenotype of Bronchiectasis for Long-Term Clinical Presentation and Treatment
Source: Medicina (Kaunas). 2021 Jun 5;57(6):579. doi: 10.3390/medicina57060579 (PMC8226788; doi:10.3390/medicina57060579)
Supplement: Supplementary file 1 [file medicina-57-00579-s001.zip]

Archive with 1 entries (1 files):
- medicina-1216192-supplementary.pdf
